# Supplementary material for: In Vitro Antibacterial Efficacy of Recombinant Phage-Derived Endolysin LysTAC1 Against Carbapenem-Resistant Acinetobacter baumannii
Source: Antibiotics (Basel). 2025 Sep 26;14(10):975. doi: 10.3390/antibiotics14100975 (PMC12561043; doi:10.3390/antibiotics14100975)
Supplement: Supplementary file 1 [file antibiotics-14-00975-s001.zip]

Archive with 1 entries (1 files):
- antibiotics-3799917-supplementary.pdf
